# Supplementary material for: Control of directionality of chromatin folding for the inter- and intra-domain contacts at the Tfap2c–Bmp7 locus
Source: Epigenetics Chromatin. 2018 Sep 14;11:51. doi: 10.1186/s13072-018-0221-1 (PMC6137755; doi:10.1186/s13072-018-0221-1)
Supplement: Supplementary file 2 — Additional file 2. Table S1. List of ENCODE files of the CTCF binding peaks used in the study. Table S2. List of the CRISPR target sequences and their genomic coordinates, using the mm9 assembly. Table S3. Combination of CRISPR targets used to introduce mutations in this study. The IDs of the targets are given in Additional File 2: Table S2. See also Additional File S1: Figure S4. Table S4. Primer pairs used to confirm the CRISPR mutations. Table S5. Primer pairs used for the qPCR assay. Table S6. Primers used to prepare the 4C-seq libraries. Table S7. List of the 4C-seq libraries prepared and analyzed in this study. The IDs of primers used for the 1st and 2nd PCR are given in Additional File 2: Table S6. Table S8. List of intervals utilized for counting mapped reads, and their coordinates using the mm9 assembly. [file 13072_2018_221_MOESM2_ESM.xlsx]

## Sheet: TableS1_ list of CTCF ChIP-seq
Biosample term name	Biosample type	Biosample life stage	Biosample sex	Biosample Age	File accession
bone marrow	tissue	adult	male	8 week	ENCFF938YDD
bone marrow macrophage	primary cell	adult	male	8 week	ENCFF524HSW
cerebellum	tissue	adult	male	8 week	ENCFF232GTB
CH12.LX	immortalized cell line	unknown	female	unknown	ENCFF612IQZ
CH12.LX	immortalized cell line	unknown	female	unknown	ENCFF743VIT
cortical plate	tissue	adult	male	8 week	ENCFF009PHO
E14TG2a.4	stem cell	embryonic	male	3.5 day	ENCFF969YUQ
embryonic fibroblast	primary cell	embryonic	male	13.5 week	ENCFF940SWY
ES-Bruce4	stem cell	embryonic	male	unknown	ENCFF926DQD
forebrain	tissue	postnatal	unknown	0 day	ENCFF354TDS
G1E	immortalized cell line	postnatal	male	0 day	ENCFF437CLA
heart	tissue	postnatal	unknown	0 day	ENCFF800FPD
heart	tissue	adult	male	8 week	ENCFF205YLK
hindbrain	tissue	postnatal	unknown	0 day	ENCFF268HZV
intestine	tissue	postnatal	unknown	0 day	ENCFF843CQM
kidney	tissue	postnatal	unknown	0 day	ENCFF187ZKI
liver	tissue	postnatal	unknown	0 day	ENCFF260DWI
liver	tissue	embryonic	mixed	14.5 day	ENCFF632FCA
liver	tissue	adult	male	8 week	ENCFF439CKG
lung	tissue	embryonic	mixed	14.5 day	ENCFF917TNQ
lung	tissue	postnatal	unknown	0 day	ENCFF187IWI
lung	tissue	adult	male	8 week	ENCFF695XKZ
MEL cell line	immortalized cell line	unknown	unknown	unknown week	ENCFF100ZBW
MEL cell line	immortalized cell line	unknown	unknown	unknown week	ENCFF955PBH
MEL cell line	immortalized cell line	unknown	unknown	unknown week	ENCFF965XFW
midbrain	tissue	postnatal	unknown	0 day	ENCFF433ZAW
olfactory bulb	tissue	adult	male	8 week	ENCFF922API
small intestine	tissue	adult	male	8 week	ENCFF012YET
stomach	tissue	postnatal	unknown	0 day	ENCFF756ROG
testis	tissue	adult	male	8 week	ENCFF972QLS
thymus	tissue	adult	male	8 week	ENCFF364YJV

## Sheet: TableS2_ CRISPR targets
CRISPR target ID	Target sequence	PAM	Position (mm9)	Oligo-fwd	Oligo-rev	Remarks
1	GAACATGCCGCCCGGTAGCT	GGG	chr2:173185121-173185143 (+)	CACCGGAACATGCCGCCCGGTAGCT	AAACAGCTACCGGGCGGCATGTTC	1.2M tel
2	GCACTTGTTCACGACCCACA	AGG	chr2:171926073-171926095 (+)	CACCGGCACTTGTTCACGACCCACA	AAACTGTGGGTCGTGAACAAGTGC	1.2M cen
3	ACTGATCTTACACTTAGCCC	TGG	chr2:172370469-172370491 (+)	CACCGACTGATCTTACACTTAGCCC	AAACGGGCTAAGTGTAAGATCAGT	Tfap2c-cen
4	CTATGGGGTTGCCGGCCCCC	AGG	chr2:172387346-172387368 (+)	CACCGCTATGGGGTTGCCGGCCCCC	AAACGGGGGCCGGCAACCCCATAG	Tfap2c-tel
5	AACTACTGAGTTCCCGCCCC	AGG	chr2:172582954-172582976 (-)	CACCGAACTACTGAGTTCCCGCCCC	AAACGGGGCGGGAACTCAGTAGTT	TZ-cen
6	ACCTAGGTTGATGTTCCTAT	GGG	chr2:172659099-172659121 (-)	CACCGACCTAGGTTGATGTTCCTAT	AAACATAGGAACATCAACCTAGGT	TZ-tel
7	CACCTAACTGGCGTCTTGGA	AGG	chr2:172691619-172691641 (+)	CACCGCACCTAACTGGCGTCTTGGA	AAACTCCAAGACGCCAGTTAGGTG	Bmp7-cen
8	GCGTCCCACGCCTTAATGTC	AGG	chr2:172651860-172651882 (+)	CACCGGCGTCCCACGCCTTAATGTC	AAACGACATTAAGGCGTGGGACGC	TZ-mid

## Sheet: TableS3 combination of CRISPR
mutation	CRISPR ID pair (see Table S2)
1.2-Mb deletion (Hap)	1, 2
del1	4, 5
del2	5, 6
del3	6, 7
del-L	5, 8
inv-L	5, 8
del-R	6, 8
inv-R	6, 8
inv-Tfap2c	3, 4
inv-(Tfap2c-TZ)	4, 5

## Sheet: TableS4_CRISPR genotyping
mutation	Primer 1	Primer 2
1.2-Mb deletion (Hap)	AAGAAAGTTGTCCCCTGTGGTA	TGGTTTCATTTTTATGCCTCAG
del1	CTGTGGGGCTGTGATACATAAA	CCTCAGATTGAGAAAGTGCTGA
del2	CTTCCGACACTAGAACCAGAGG	CCCTGACTCTATCCACAGAACC
del3	GAGCCTAGCTAGTGGCTTGAAA	TGCAAGAGTCTTTCTGGAAGGT
del-L	CTTCCGACACTAGAACCAGAGG	TCCAAGGACAGAACTGGAGACT
inv-L	CTTCCGACACTAGAACCAGAGG	GCCAATGAGACTTGAGGAAATC
del-R	CCCTGACTCTATCCACAGAACC	GCCAATGAGACTTGAGGAAATC
inv-R	CCCTGACTCTATCCACAGAACC	TCCAAGGACAGAACTGGAGACT
inv-Tfap2c	GGGTCTTTAAATGCCAGAAAAC	TTGGCATCAGAATGGACATTAG
inv-(Tfap2c-TZ)	CTGTGGGGCTGTGATACATAAA	CTTCCGACACTAGAACCAGAGG

## Sheet: TableS5_Primers for qPCR
Target	FWD	REV	Figure
Gapdh	CTCCCACTCTTCCACCTTCG	CCACCACCCTGTTGCTGTAG	Figure 2c
Tfap2c	GGAGTTCACTGACCTTCTCCAT	CAGGCTGAAATGAGACAAACAG	Figure 2c
Bmp7	AAGCATGTAAGGGTTCCAGAAA	ACACTTTCCTGGCAGACATTTT	Figure 2c
TZ-L1	ACAGCCATTCAGTGCCTCTC	TCCGCTTGGACCAGAAGAG	Figure 2e
TZ-L2	GACAGGGCACCTTTCTGTG	GAATCTCCTGGCTGGTGTAATG	Figure 2e
TZ-L3	TCCCAAGCACCATTAAGCTC	TGTGCCATACATGTGCAGTG	Figure 2e
TZ-ES	GCTGAATCCCCTGTAACTGAAG	AGAGGGCACAGGTTTGATTC	Figure 2e
TZ-L4	GATGGATGCGCGCTACTG	TGTGCAGCCTCCTGCTTG	Figure 2e
TZ-R1	CACTCAGGCTCCTCCTGTG	GGTTCTACAACCTTCCAACACTG	Figure 2e
TZ-R2	AAAACAGCCTAGCAGCCAAG	AGGCAACTTCTGCTCTCTGC	Figure 2e
TZ-R3	GTGACCTTTGACTTCACTGTGC	CAAACCCATGTGTCCTGTTG	Figure 2e
ES1	TCAGTTCCCAGCACACTCAC	CGTTGTATCCCCTAGAACGAG	Figure 2f
ES2	TCTGGAGATGGATTTACAGGTG	CAGAGGACCCGAGGTTAGTTC	Figure 2f
ES3	ATAACTGGCTGTGACTCCTTCC	CGTGAGCGTGTGGTACTCTC	Figure 2f
ES4	GTCCCACAGAGACACAGCAG	GGGAAAAACCCATCTGCTAC	Figure 2f
Tfap2c-1	GCAGCCTTCCTTCCACTC	CTCTAAGGTCCCCGTGCAG	Figure 2g
Tfap2c-2	ATTAAGTCTGACCGCCTTGG	GAAAAGACTCTGCCAAACTGG	Figure 2g
Bmp7down-1	ACATGTGATCCCGTGTGG	GGACTGTGGAAATTGCAGAAC	Figure 2g
Bmp7down-2	TGCATGTTTGTGTACCAAGTG	CAAGTTCTGTGGGATCTAATGC	Figure 2g

## Sheet: TableS6_ Primers for 4C-seq
Primer #	Sequence
109	TCTTTCCCTACACGACGCTCTTCCGATCTAGTGCCTGGAGTTACTGTTAGTTGC
110	TCTTTCCCTACACGACGCTCTTCCGATCTCACTCGTTCAACAACCCTCCTC
113	TCTTTCCCTACACGACGCTCTTCCGATCTACCTTTACGAAGCTCCCAACAT
114	TCTTTCCCTACACGACGCTCTTCCGATCTTGTGAGGAGCTTCTTATTTCTGTCG
115	TCTTTCCCTACACGACGCTCTTCCGATCTCTTCATTCCTATGATGCTGTCCA
116	TCTTTCCCTACACGACGCTCTTCCGATCTGTGTGACAAGAAAGGCTGAGTC
117	TCTTTCCCTACACGACGCTCTTCCGATCTGGAACTGTGGGTTTGGAGATGCAC
118	TCTTTCCCTACACGACGCTCTTCCGATCTACACTCCATTTGCTCCAGTCAT
121	GTGACTGGAGTTCAGACGTGTGCTCTTCCGATCTAGTGGAGTTTAAAATGCCAAGTCC
122	GTGACTGGAGTTCAGACGTGTGCTCTTCCGATCTTTCTTAGACCGATAGGCTCACAA
125	GTGACTGGAGTTCAGACGTGTGCTCTTCCGATCTCCTATGAGCCAGGAGATGCAAAG
126	GTGACTGGAGTTCAGACGTGTGCTCTTCCGATCTGTGGGCTAACAGAAACTCATCC
127	GTGACTGGAGTTCAGACGTGTGCTCTTCCGATCTGCCGGCTTTAGAGCTTGGTTCAGAT
128	GTGACTGGAGTTCAGACGTGTGCTCTTCCGATCTCTCAGACCTACAGAGCCACCTG
129	GTGACTGGAGTTCAGACGTGTGCTCTTCCGATCTCTTTCTGTAAGGCTGGTTTCCAC
130	GTGACTGGAGTTCAGACGTGTGCTCTTCCGATCTAAAGTCAGTCCTCCCGCTCCT
132	CAAGCAGAAGACGGCATACGAGATTCGCCTTAGTGACTGGAGTTCAGACGTGTGCTCTTC
133	CAAGCAGAAGACGGCATACGAGATCTAGTACGGTGACTGGAGTTCAGACGTGTGCTCTTC
134	CAAGCAGAAGACGGCATACGAGATTTCTGCCTGTGACTGGAGTTCAGACGTGTGCTCTTC
135	CAAGCAGAAGACGGCATACGAGATGCTCAGGAGTGACTGGAGTTCAGACGTGTGCTCTTC
136	CAAGCAGAAGACGGCATACGAGATAGGAGTCCGTGACTGGAGTTCAGACGTGTGCTCTTC
137	CAAGCAGAAGACGGCATACGAGATCATGCCTAGTGACTGGAGTTCAGACGTGTGCTCTTC
138	CAAGCAGAAGACGGCATACGAGATGTAGAGAGGTGACTGGAGTTCAGACGTGTGCTCTTC
139	CAAGCAGAAGACGGCATACGAGATCCTCTCTGGTGACTGGAGTTCAGACGTGTGCTCTTC
140	CAAGCAGAAGACGGCATACGAGATAGCGTAGCGTGACTGGAGTTCAGACGTGTGCTCTTC
141	CAAGCAGAAGACGGCATACGAGATCAGCCTCGGTGACTGGAGTTCAGACGTGTGCTCTTC
142	CAAGCAGAAGACGGCATACGAGATTGCCTCTTGTGACTGGAGTTCAGACGTGTGCTCTTC
143	CAAGCAGAAGACGGCATACGAGATTCCTCTACGTGACTGGAGTTCAGACGTGTGCTCTTC
144	AATGATACGGCGACCACCGAGATCTACACTCTTTCCCTACACGACGCTCTTCCGATCT
258	AATGATACGGCGACCACCGAGATCTACACTAGATCGCACACTCTTTCCCTACACGACGCTCTTCCGATCT
259	AATGATACGGCGACCACCGAGATCTACACCTCTCTATACACTCTTTCCCTACACGACGCTCTTCCGATCT
260	AATGATACGGCGACCACCGAGATCTACACTATCCTCTACACTCTTTCCCTACACGACGCTCTTCCGATCT
261	AATGATACGGCGACCACCGAGATCTACACAGAGTAGAACACTCTTTCCCTACACGACGCTCTTCCGATCT
262	AATGATACGGCGACCACCGAGATCTACACGTAAGGAGACACTCTTTCCCTACACGACGCTCTTCCGATCT
263	AATGATACGGCGACCACCGAGATCTACACACTGCATAACACTCTTTCCCTACACGACGCTCTTCCGATCT
291	TCTTTCCCTACACGACGCTCTTCCGATCTCCTGCGTTGTCACTCTGTCAT
292	TCTTTCCCTACACGACGCTCTTCCGATCTTTGTTCTAGCCGGGCATTGT
293	GTGACTGGAGTTCAGACGTGTGCTCTTCCGATCTAGGAAATGGGTGAGAAATCAAA
294	GTGACTGGAGTTCAGACGTGTGCTCTTCCGATCTTTACCCATACCGAGTGCATAGA
295	AATGATACGGCGACCACCGAGATCTACACAAGGAGTAACACTCTTTCCCTACACGACGCTCTTCCGATCT
296	AATGATACGGCGACCACCGAGATCTACACCTAAGCCTACACTCTTTCCCTACACGACGCTCTTCCGATCT
297	AATGATACGGCGACCACCGAGATCTACACCGTCTAATACACTCTTTCCCTACACGACGCTCTTCCGATCT
298	AATGATACGGCGACCACCGAGATCTACACTCTCTCCGACACTCTTTCCCTACACGACGCTCTTCCGATCT
299	AATGATACGGCGACCACCGAGATCTACACTCGACTAGACACTCTTTCCCTACACGACGCTCTTCCGATCT
300	AATGATACGGCGACCACCGAGATCTACACGCGTAAGAACACTCTTTCCCTACACGACGCTCTTCCGATCT
301	AATGATACGGCGACCACCGAGATCTACACCTATTAAGACACTCTTTCCCTACACGACGCTCTTCCGATCT
302	AATGATACGGCGACCACCGAGATCTACACAAGGCTATACACTCTTTCCCTACACGACGCTCTTCCGATCT

## Sheet: TableS7_list of 4C-seq
viewpoint	clone type	replicate	1st primers	2nd primers	pool	Platform
VP-Fam209	Hap	1	#109-121	#134-302	1	HiSeq 2500
VP-Fam209	Hap	2	#109-121	#139-260	2	HiSeq 2500
VP-Fam209	del1	1	#109-121	#138-261	1	HiSeq 2500
VP-Fam209	del1	2	#109-121	#143-295	2	HiSeq 2500
VP-Fam209	del2	1	#109-121	#141-295	1	HiSeq 2500
VP-Fam209	del2	2	#109-121	#134-298	2	HiSeq 2500
VP-Fam209	del3	1	#109-121	#139-262	1	HiSeq 2500
VP-Fam209	del3	2	#109-121	#132-296	2	HiSeq 2500
VP-Fam209	del-L	1	#109-121	#133-299	1	HiSeq 2500
VP-Fam209	del-L	2	#109-121	#138-302	2	HiSeq 2500
VP-Fam209	inv-L	1	#109-121	#140-297	2	HiSeq 2500
VP-Fam209	inv-L	2	#109-121	#137-301	2	HiSeq 2500
VP-Fam209	del-R	1	#109-121	#134-300	1	HiSeq 2500
VP-Fam209	del-R	2	#109-121	#139-258	2	HiSeq 2500
VP-Fam209	inv-R	1	#109-121	#135-301	1	HiSeq 2500
VP-Fam209	inv-R	2	#109-121	#140-259	2	HiSeq 2500
VP-Spo11	Hap	1	#292-294	#143-301	1	HiSeq 2500
VP-Spo11	Hap	2	#292-294	#136-259	2	HiSeq 2500
VP-Spo11	del1	1	#292-294	#135-260	1	HiSeq 2500
VP-Spo11	del1	2	#292-294	#140-263	2	HiSeq 2500
VP-Spo11	del2	1	#292-294	#138-263	1	HiSeq 2500
VP-Spo11	del2	2	#292-294	#143-297	2	HiSeq 2500
VP-Spo11	del3	1	#292-294	#136-261	1	HiSeq 2500
VP-Spo11	del3	2	#292-294	#141-295	2	HiSeq 2500
VP-Spo11	del-L	1	#292-294	#142-298	1	HiSeq 2500
VP-Spo11	del-L	2	#292-294	#135-301	2	HiSeq 2500
VP-Spo11	inv-L	1	#292-294	#141-297	1	HiSeq 2500
VP-Spo11	inv-L	2	#292-294	#134-300	2	HiSeq 2500
VP-Spo11	del-R	1	#292-294	#143-299	1	HiSeq 2500
VP-Spo11	del-R	2	#292-294	#136-302	2	HiSeq 2500
VP-Spo11	inv-R	1	#292-294	#132-300	1	HiSeq 2500
VP-Spo11	inv-R	2	#292-294	#137-258	2	HiSeq 2500
VP-Tfap2c	Hap	1	#110-122	#134-258	1	HiSeq 2500
VP-Tfap2c	Hap	2	#110-122	#139-261	2	HiSeq 2500
VP-Tfap2c	del1	1	#110-122	#137-261	1	HiSeq 2500
VP-Tfap2c	del1	2	#110-122	#142-295	2	HiSeq 2500
VP-Tfap2c	del2	1	#110-122	#140-295	1	HiSeq 2500
VP-Tfap2c	del2	2	#110-122	#133-298	2	HiSeq 2500
VP-Tfap2c	del2	3	#110-122	#139-302	3	HiSeq 2500
VP-Tfap2c	del3	1	#110-122	#138-262	1	HiSeq 2500
VP-Tfap2c	del3	2	#110-122	#143-296	2	HiSeq 2500
VP-Tfap2c	del-L	1	#110-122	#132-299	1	HiSeq 2500
VP-Tfap2c	del-L	2	#110-122	#137-302	2	HiSeq 2500
VP-Tfap2c	inv-L	1	#110-122	#143-298	1	HiSeq 2500
VP-Tfap2c	inv-L	2	#110-122	#136-301	2	HiSeq 2500
VP-Tfap2c	inv-Tfap2c	1	#110-122	#136-260	1	HiSeq 2500
VP-Tfap2c	inv-Tfap2c	2	#110-122	#141-263	2	HiSeq 2500
VP-Tfap2c	inv-Tfap2c	3	#110-122	#135-298	3	HiSeq 2500
VP-Tfap2c	inv-(Tfap2c-TZ)	1	#110-122	#137-300	3	HiSeq 2500
VP-Tfap2c	inv-(Tfap2c-TZ)	2	#110-122	#138-301	3	HiSeq 2500
VP-Bmp7	Hap	1	#118-130	#132-258	1	HiSeq 2500
VP-Bmp7	del1	1	#118-130	#136-262	1	HiSeq 2500
VP-Bmp7	del2	1	#118-130	#139-296	1	HiSeq 2500
VP-Bmp7	del3	1	#118-130	#137-263	1	HiSeq 2500
VP-Tdom	Hap	1	#291-293	#141-300	1	HiSeq 2500
VP-Tdom	Hap	2	#291-293	#135-260	2	HiSeq 2500
VP-Tdom	del2	1	#291-293	#135-262	1	HiSeq 2500
VP-Tdom	del2	2	#291-293	#140-296	2	HiSeq 2500
VP-Tdom	del2	3	#291-293	#143-263	3	HiSeq 2500
VP-Tdom	del-L	1	#291-293	#139-297	1	HiSeq 2500
VP-Tdom	del-L	2	#291-293	#132-300	2	HiSeq 2500
VP-Tdom	inv-L	1	#291-293	#136-262	2	HiSeq 2500
VP-Tdom	inv-L	2	#291-293	#143-299	2	HiSeq 2500
VP-Tdom	del-R	1	#291-293	#140-298	1	HiSeq 2500
VP-Tdom	del-R	2	#291-293	#133-301	2	HiSeq 2500
VP-Tdom	inv-R	1	#291-293	#136-314	2	HiSeq 2500
VP-Tdom	inv-R	2	#291-293	#134-302	2	HiSeq 2500
VP-TZL	Hap	1	#113-125	#136-258	1	HiSeq 2500
VP-TZL	Hap	2	#113-125	#141-262	2	HiSeq 2500
VP-TZL	inv-L	1	#113-125	#133-298	1	HiSeq 2500
VP-TZL	inv-L	2	#113-125	#138-301	2	HiSeq 2500
VP-TZL	del-R	1	#113-125	#134-299	1	HiSeq 2500
VP-TZL	del-R	2	#113-125	#139-302	2	HiSeq 2500
VP-TZL	inv-R	1	#113-125	#135-300	1	HiSeq 2500
VP-TZL	inv-R	2	#113-125	#140-258	2	HiSeq 2500
VP-TZmid	Hap	1	#115-127	#137-302	1	HiSeq 2500
VP-TZmid	Hap	2	#115-127	#142-260	2	HiSeq 2500
VP-TZmid	inv-L	1	#115-127	#134-297	1	HiSeq 2500
VP-TZmid	inv-L	2	#115-127	#139-300	2	HiSeq 2500
VP-TZmid	del-R	1	#115-127	#135-298	1	HiSeq 2500
VP-TZmid	del-R	2	#115-127	#140-301	2	HiSeq 2500
VP-TZmid	inv-R	1	#115-127	#136-299	1	HiSeq 2500
VP-TZmid	inv-R	2	#115-127	#141-302	2	HiSeq 2500
VP-TZR	Hap	1	#116-128	#140-301	1	HiSeq 2500
VP-TZR	Hap	2	#116-128	#133-260	2	HiSeq 2500
VP-TZR	del-L	1	#116-128	#138-297	1	HiSeq 2500
VP-TZR	del-L	2	#116-128	#143-301	2	HiSeq 2500
VP-TZR	inv-L	1	#116-128	#124-260	2	HiSeq 2500
VP-TZR	inv-L	2	#116-128	#142-300	2	HiSeq 2500
VP-TZR	inv-R	1	#116-128	#139-298	1	HiSeq 2500
VP-TZR	inv-R	2	#116-128	#132-302	2	HiSeq 2500
VP-Bdom	Hap	1	#117-129	#138-301	1	HiSeq 2500
VP-Bdom	Hap	2	#117-129	#143-259	2	HiSeq 2500
VP-Bdom	del2	1	#117-129	#132-262	1	HiSeq 2500
VP-Bdom	del2	2	#117-129	#137-296	2	HiSeq 2500
VP-Bdom	del2	3	#117-129	#133-300	3	HiSeq 2500
VP-Bdom	del-L	1	#117-129	#136-297	1	HiSeq 2500
VP-Bdom	del-L	2	#117-129	#141-300	2	HiSeq 2500
VP-Bdom	inv-L	1	#117-129	#132-258	2	HiSeq 2500
VP-Bdom	inv-L	2	#117-129	#140-299	2	HiSeq 2500
VP-Bdom	del-R	1	#117-129	#137-298	1	HiSeq 2500
VP-Bdom	del-R	2	#117-129	#142-301	2	HiSeq 2500
VP-Bdom	inv-R	1	#117-129	#138-299	1	HiSeq 2500
VP-Bdom	inv-R	2	#117-129	#143-302	2	HiSeq 2500
VP-TZmid2	wt	1	#114-126	#138-144	4	MiSeq

## Sheet: TableS8_list of intervals
Viewpoint	Interval	Figures	Coordinates (mm9)
VP-Fam209	control	Figure 3b, f	chr2:171926085-172289614
VP-Fam209	invasion	Figure 3b, f	chr2:172691631-172930000
VP-Tfap2c	control	Figure 3c, g	chr2:171926085-172366556
VP-Tfap2c	invasion	Figure 3c, g	chr2:172691631-172930000
VP-Spo11	control	Figure 3d, h	chr2:172832770-173185133
VP-Spo11	invasion	Figure 3d, h	chr2:172299954-172387358
VP-Bmp7	control	Figure 3e, i	chr2:172776476-173185133
VP-Bmp7	invasion	Figure 3e, i	chr2:172299954-172387358
VP-Fam209	control	Figures 4b, S2	chr2:171926085-172289614
VP-Fam209	invasion	Figures 4b, S2	chr2:172659111-172930000
VP-Spo11	control	Figures 4b, S2	chr2:172832770-173185133
VP-Spo11	invasion	Figures 4b, S2	chr2:172299954-172582966
VP-Tfap2c	Tfap2c-cen	Figure 5	chr2:172280001-172366556
VP-Tfap2c	Tfap2c-tel	Figure 5	chr2:172387358-172582966
VP-Tfap2c	TZ	Figure 5	chr2:172582966-172659111
VP-Tfap2c	Bmp7 domain	Figure 5	chr2:172659111-172930000
